# Supplementary material for: Fusariumic Acids I and J, Two New Phytotoxic Isocassadiene-Type Diterpenoids from Tomato Fusarium Crown and Root Rot Pathogen Fusarium oxysporum f. sp. radicis-lycopersici
Source: Toxins (Basel). 2026 Apr 3;18(4):173. doi: 10.3390/toxins18040173 (PMC13120249; doi:10.3390/toxins18040173)
Supplement: Supplementary file 1 [file toxins-18-00173-s001.zip]

Archive with 1 entries (1 files):
- toxins-4171444-supplementary.pdf
